# Supplementary material for: Development of Cork Biocomposites Enriched with Chitosan Targeting Antibacterial and Antifouling Properties
Source: Molecules. 2023 Jan 18;28(3):990. doi: 10.3390/molecules28030990 (PMC9921838; doi:10.3390/molecules28030990)
Supplement: Supplementary file 1 [file molecules-28-00990-s001.zip]

Archive with 1 entries (1 files):
- molecules-2140278-supplementary.pdf
